# Supplementary material for: Stakeholder Perceptions of a Web-Based Physical Activity Intervention for COPD: A Mixed-Methods Study
Source: J Clin Med. 2023 Sep 29;12(19):6296. doi: 10.3390/jcm12196296 (PMC10574016; doi:10.3390/jcm12196296)
Supplement: Supplementary file 1 [file jcm-12-06296-s001.zip]

Archive with 1 entries (1 files):
- jcm-2590405-supplementary.pdf
